# Supplementary material for: Advances in 4-Hydroxyphenylacetate-3-hydroxylase Monooxygenase
Source: Molecules. 2023 Sep 19;28(18):6699. doi: 10.3390/molecules28186699 (PMC10537072; doi:10.3390/molecules28186699)
Supplement: Supplementary file 1 [file molecules-28-06699-s001.zip]

Archive with 1 entries (1 files):
- molecules-2606699-supplementary.pdf
